# Supplementary material for: Transcriptome sequencing identifies ANLN as a promising prognostic biomarker in bladder urothelial carcinoma
Source: Sci Rep. 2017 Jun 9;7:3151. doi: 10.1038/s41598-017-02990-9 (PMC5466664; doi:10.1038/s41598-017-02990-9)
Supplement: Supplementary file 3 — Supplementary Table S5 [file 41598_2017_2990_MOESM3_ESM.xls]

## Sheet: Sheet1
Transcriptome sequencing identifies ANLN as a promising prognostic biomarker in bladder urothelial carcinoma Authors: Shuxiong Zeng, Xiaowen Yu, Chong Ma, Ruixiang Song, Zhensheng Zhang, Xiaoyuan Zi, Xin Chen, Yang Wang, Yongwei Yu, Junjie Zhao, Rongchao Wei, Yinghao Sun, Chuanliang Xu
RNAseq in present study			GEO (GSE31684)			TCGA
ANLN co-expressed genes	Pearson Score		ANLN co-expressed genes	Pearson Score		ANLN co-expressed genes	Pearson Score
CEP55	0.914245		ACAT1	0.67456		AES	-0.62
PBK	0.885559		ACP1	0.693794		BRCA1	0.6
CDCA2	0.863681		AIMP2	0.676819		BUB1	0.66
KIF23	0.850326		AKAP8L	-0.634867		BUB1B	0.69
AURKA	0.845569		ANO1	1		CCNA2	0.77
DLGAP5	0.821666		ANPEP	0.650432		CCNB1	0.66
SPAG5	0.79142		ARNTL2-AS1	0.663625		CDC20	0.61
CCNB2	0.789081		ASPN	0.606165		CDKN3	0.66
TROAP	0.779633		AURKAIP1	0.709647		CENPA	0.64
NCAPG	0.778079		AVIL	0.617538		CENPE	0.7
CCNB1	0.760651		BCAP31	0.623623		CENPF	0.68
C15orf23	0.734154		BOLA3-AS1	0.636409		CIRBP	-0.66
CDC45	0.722423		BUB1B	0.685621		DNMT1	0.63
DIAPH3	0.72067		BUB3	0.708683		ECT2	0.73
SHCBP1	0.720149		BVES	0.632928		FOXM1	0.69
BUB1B	0.704851		CALY	0.68008		CENPI	0.74
PTTG1	0.684445		CAPZA3	0.642444		HMMR	0.67
UBE2C	0.68355		CASC6	0.604943		INCENP	0.7
MAD2L1	0.678484		CAV2	0.674474		KIF11	0.72
MELK	0.677903		CCDC11	0.605749		KIFC1	0.63
KPNA2	0.661574		CCNB1	0.766512		KPNB1	0.61
SKA3	0.660527		CCNB1IP1	0.754503		KPNA2	0.66
FBXO5	0.651106		CCNB3	0.646364		MAD2L1	0.65
ARHGAP11A	0.650745		CD14	0.607417		MCM4	0.69
RAD51AP1	0.64109		CDC20B	0.655209		MKI67	0.71
NETO2	0.630693		CDC34	0.645986		NEK2	0.68
PLK1	0.630346		CDCA4	0.628607		ORC1	0.67
PLK4	0.627284		CDCA7	0.633386		PLK1	0.67
KIAA1524	0.626992		CDCP1	0.606712		PRKDC	0.62
GTSE1	0.622414		CDK10	0.80327		RBL1	0.66
TK1	0.620365		CDNF	0.810747		RRM1	0.65
DEPDC1	0.61669		CDX1	0.619929		RRM2	0.7
CDCA5	0.616399		CENPF	0.715743		STIL	0.66
GGH	0.614484		CENPO	0.651799		AURKA	0.71
CENPF	0.602966		CEP104	0.760329		TOP2A	0.65
CDCA3	0.601623		CEP57	0.772154		TTK	0.69
			CETN3	0.608217		USP1	0.65
			CHCHD3	0.691814		SMC1A	0.63
			CHCHD4	0.61998		FAM72A	0.61
			CHEK2	0.632089		GMPS	0.6
			CISD2	0.645044		PRC1	0.73
			CKS2	0.730237		USP14	0.61
			CLASP1	0.71965		CCNB2	0.61
			CLIC2	0.622207		CCNE2	0.64
			COPS4	0.632625		EXO1	0.67
			CORO2A	0.648468		TRIP13	0.66
			CTSW	0.632166		GTF3C4	0.6
			CUL2	0.639162		KIF23	0.77
			DAG1	0.674163		KIF20B	0.73
			DBF4B	0.679929		NUP155	0.69
			DEGS2	0.621089		DLGAP5	0.76
			DESI2	0.634347		CKAP5	0.66
			DLK1	0.758366		ARHGAP11A	0.71
			DPH3P1	0.649046		MELK	0.71
			DPM2	0.608206		NCAPD2	0.68
			DYNC1LI2	0.650651		KIF14	0.74
			DYNLL2	0.638767		SMC4	0.66
			EDA	0.716505		KIF20A	0.65
			ENO1-AS1	0.644418		SMC2	0.71
			EXOC6	0.625074		RAD51AP1	0.66
			FAM83E	0.60858		PLK4	0.65
			FBXO6	0.603254		KIF2C	0.64
			FER1L5	-0.609733		CIT	0.61
			GEMIN4	0.616742		WDHD1	0.72
			GHR	0.644354		E2F7	0.63
			GNAL	0.720251		SHCBP1	0.68
			GON4L	0.663283		GSTCD	0.6
			GPN2	0.642789		CEP128	0.6
			GPSM3	0.635165		KIF18B	0.61
			H2BFM	0.741554		FAM83D	0.61
			HAUS1	0.661247		DIAPH3	0.75
			HAUS7	0.602486		KIF18A	0.75
			HK1	0.626549		GSG2	0.64
			HMGB3	0.638667		NUSAP1	0.65
			HMMR-AS1	0.742609		BRIP1	0.6
			HOXB4	-0.601024		GTSE1	0.6
			INTS2	0.638555		DTL	0.68
			ISCA2	0.635777		CKAP2L	0.78
			KDELC2	0.639193		SGOL2	0.7
			KIAA0226L	0.601155		ERCC6L	0.61
			KIF13A	0.700396		NCAPG2	0.71
			KIF16B	0.745073		CDCA8	0.69
			KIF21A	0.615979		CEP55	0.72
			KIF25	0.637073		NEIL3	0.7
			KIF3B	0.651314		MCM10	0.63
			KIF5B	0.743555		DEPDC1	0.75
			KLHL9	0.625428		NDC1	0.61
			KPNA1	0.722494		TPX2	0.71
			KPNA4	0.668584		PRR11	0.73
			LRRC10B	0.689269		DEPDC1B	0.63
			LRRC45	0.682505		NUP205	0.67
			LRRC61	0.654689		NCAPH	0.71
			MAD2L2	0.688279		KIF4B	0.67
			MAMDC2	0.650941		NUP188	0.62
			MAP2K4	0.686191		KIF4A	0.72
			MAPKAP1	-0.615339		ARHGAP11B	0.63
			MAPRE3	0.606979		CASC5	0.67
			MCL1	0.619461		MMS22L	0.64
			MDFI	0.614459		SKA3	0.61
			MED13	0.611896		SPC25	0.61
			MEP1A	0.74583		KNSTRN	0.63
			MRPL17	0.608269		KIAA1524	0.71
			MRPL40	0.67331		TTLL3	-0.6
			MRPL57	0.621487		CENPL	0.65
			MRPS2	0.654829		CDCA2	0.67
			MSH3	0.726755		FBXO5	0.66
			MSL2	0.622167		CCDC159	-0.61
			MTHFD1L	0.603315		ATAD2	0.69
			NAA38	0.632729		RACGAP1	0.72
			NCBP1	0.680523		ASPM	0.77
			NCBP2	0.705322		GPSM2	0.61
			NCEH1	0.622718		CLSPN	0.73
			NDFIP1	0.636119		NCAPG	0.65
			NDFIP2	0.694765		ZNF367	0.62
			NEFM	0.638538		DCLRE1B	0.61
			NEK6	0.718096
			NFKBIA	0.615663
			NPPA	0.616736
			NRD1	0.620591
			NRDE2	0.639227
			NT5C2	-0.60248
			NUDT13	0.601492
			NUMB	0.617341
			NUP210	0.659246
			NUP54	0.626955
			NVL	0.604784
			OLA1	0.653899
			ORMDL2	0.612858
			OSER1	-0.616013
			OTC	0.637633
			PAK1IP1	0.616952
			PBX2	0.751666
			PCNT	0.678072
			PCNXL3	0.64894
			PDCD4	0.689914
			PGLYRP3	0.689489
			PLIN5	0.60441
			PLOD2	0.653693
			PNPLA5	0.607156
			POLH	0.613606
			PON2	0.644003
			PPIP5K1	0.612855
			PRDM10	0.777956
			PRDX6	0.623389
			PRELID2	0.605269
			PRR11	0.65868
			PSMA7	0.615072
			PSMA8	0.650133
			PSMB9	0.625888
			PSMD1	0.64499
			PSMD14	0.638956
			PSMD5-AS1	0.693968
			PTPLAD1	0.621527
			PUF60	0.756911
			RAD21	0.706702
			RAD54B	0.675995
			RALGAPB	0.69167
			RAPGEF1	0.605995
			RASAL1	0.623151
			RFNG	0.630027
			RHOB	0.621962
			RPAP2	0.700828
			RRM2	0.62034
			RRN3P2	0.655325
			RRN3P3	0.71971
			RTFDC1	0.669659
			SDPR	0.610556
			SEC24B-AS1	0.612217
			SECISBP2L	0.667204
			SECTM1	0.705435
			SHFM1	0.703529
			SMC6	0.720929
			SMCO3	0.65621
			SMCR5	0.620855
			SMUG1	0.614411
			SNRPA	0.600484
			SPDL1	0.713794
			SPEF1	0.659211
			SRPR	0.619249
			TAF1B	0.639949
			TIMM23B	0.622292
			TMEM130	0.649998
			TMEM131	0.600841
			TMEM132A	0.6324
			TMEM170A	0.619612
			TMEM71	0.602491
			TNC	0.616655
			TRABD2B	0.721961
			TRMT1	0.704239
			TUBA8	0.680452
			TUBAL3	0.70513
			TXNDC16	0.633988
			UBE2D3	0.64249
			UBE2DNL	0.613016
			UBE3A	0.686906
			UBR1	0.699002
			VCPIP1	0.648281
			VPS33A	0.628505
