# Supplementary material for: Transcriptome sequencing identifies ANLN as a promising prognostic biomarker in bladder urothelial carcinoma
Source: Sci Rep. 2017 Jun 9;7:3151. doi: 10.1038/s41598-017-02990-9 (PMC5466664; doi:10.1038/s41598-017-02990-9)
Supplement: Supplementary file 4 — Supplementary Table S6 [file 41598_2017_2990_MOESM4_ESM.xls]

## Sheet: Sheet1
Transcriptome sequencing identifies ANLN as a promising prognostic biomarker in bladder urothelial carcinoma Authors: Shuxiong Zeng, Xiaowen Yu, Chong Ma, Ruixiang Song, Zhensheng Zhang, Xiaoyuan Zi, Xin Chen, Yang Wang, Yongwei Yu, Junjie Zhao, Rongchao Wei, Yinghao Sun, Chuanliang Xu
Top Ten Significant Gene Ontology Terms in Biological Process of differentially expressed genes after ANLN knockdown in J82 cells
#Column "GO.ID" stands for the ID of gene ontology term
#Column "Term" stands for the name of gene ontology term
#Column "Ontology" stands for the ontology of GOID belongs to
#Column "Count" stands for the number of DE genes associated with the listed GOID
#Column "Pop.Hits" stands for the number of background population genes associated with the listed GOID
#Column "List.Total" stands for the total number of DE genes
#Column "Pop.Total" stands for the total number of background population genes
#Column "Fold.Enrichment" stands for the Fold Enrichment value of the GOID, it equals (Count/Pop.Hits)/(List.Total/Pop.Total)
#Column "Pvalue" stands for the significance testing value of the GOID
#Column "FDR" stands for the false discovery rate of the GOID, using Benjamini & Hochberg (1995) method
#Column "Enrichment.Score" stands for the Enrichment Score value of the GOID, it equals (-log10(Pvalue))
#Column "GENES" stands for the DE genes associated with the GOID
GO.ID	Term	Ontology	Count	Pop.Hits	List.Total	Pop.Total	Fold.Enrichment	Pvalue	FDR	Enrichment.Score	GENES
GO:0040017	positive regulation of locomotion	Biological process	10	300	63	16119	8.52857	2.29515e-07	0.000741606	6.63919	EDN1//TEK//F2R//F10//CCL3//SCG2//PTGS2//HDAC9//RELN//CCL4
GO:0040012	regulation of locomotion	Biological process	13	591	63	16119	5.62799	3.68101e-07	0.000741606	6.43403	EDN1//TEK//MMP3//F2R//F10//CCL3//IL24//SCG2//BMP5//PTGS2//HDAC9//RELN//CCL4
GO:0051270	regulation of cellular component movement	Biological process	13	604	63	16119	5.50686	4.71371e-07	0.000741606	6.32664	EDN1//TEK//MMP3//F2R//F10//CCL3//IL24//BMP5//ANK2//PTGS2//HDAC9//RELN//CCL4
GO:0030334	regulation of cell migration	Biological process	12	510	63	16119	6.02017	5.43202e-07	0.000741606	6.26504	EDN1//TEK//F2R//F10//CCL3//IL24//BMP5//PTGS2//HDAC9//RELN//CCL4//MMP3
GO:2000145	regulation of cell motility	Biological process	12	537	63	16119	5.71748	9.36871e-07	0.00102325	6.02832	EDN1//TEK//MMP3//F2R//F10//CCL3//IL24//BMP5//PTGS2//HDAC9//RELN//CCL4
GO:0030335	positive regulation of cell migration	Biological process	9	277	63	16119	8.31305	1.20664e-06	0.00109824	5.91842	EDN1//TEK//PTGS2//HDAC9//RELN//CCL3//CCL4//F2R//F10
GO:2000147	positive regulation of cell motility	Biological process	9	284	63	16119	8.10815	1.48355e-06	0.00115738	5.8287	EDN1//TEK//F2R//F10//CCL3//PTGS2//HDAC9//RELN//CCL4
GO:0051272	positive regulation of cellular component movement	Biological process	9	291	63	16119	7.91311	1.81376e-06	0.00123812	5.74142	EDN1//TEK//F2R//F10//CCL3//PTGS2//HDAC9//RELN//CCL4
GO:0042327	positive regulation of phosphorylation	Biological process	13	761	63	16119	4.37075	6.12737e-06	0.00334806	5.21273	F2R//MAP3K13//TEK//ATF3//BMP5//CSF3//IL11//IFNB1//IL24//IL20//EDN1//RELN//CCL3
GO:0016477	cell migration	Biological process	15	1015	63	16119	3.78114	6.13086e-06	0.00334806	5.21248	RELN//CCL3//EDN1//TEK//MMP3//F2R//F10//IL24//SCG2//APOB//CCL3L3//CCL4//BMP5//PTGS2//HDAC9
Top Ten Significant Pathways of Differentially Expressed Genes after ANLN Knockdown in J82 Cells
#Column "PathwayID" stands for Pathway identifiers used in KEGG
#Column "Definition" stands for the definition of the PathwayID
#Column "OriginalWebSite"stands for The map's website,the nodes with red frame and red symbol are associated with the DE genes, green nodes have no significance
#Column "p-value"
"Fisher-Pvalue" stands for the enrichment p-value of the PathwayID used Fisher's exact test
#Column "SelectionCounts" stands for the Count of the DE genes' entities directly associated with the listed PathwayID
#Column "SelectionSize" stands for the total number of the DE genes' entities
#Column "Count" stands for the count of the chosen background population genes' entities associated with the listed PathwayID
#Column "Size" stands for the total number of chosen background population genes' entities
#Column "FDR" stands for the false discovery rate of the PathwayID
#Column "Enrichment_Score" stands for the Enrichment Score value of the PathwayID, it equals "-log10(Pvalue)"
#Column "GENES" stands for the DE genes associated with the PathwayID
PathwayID	Definition	OriginalWebSite	Fisher-Pvalue	SelectionCounts	SelectionSize	Count	Size	FDR	Enrichment_Score	Genes
hsa04060	Cytokine-cytokine receptor interaction - Homo sapiens (human)	http://www.genome.jp/kegg-bin/show_pathway?hsa04060+6348+414062+6351+1440+3456+3589+50604+11009	5.53224e-05	8	35	271	6756	0.0131604	4.2571	CCL3//CCL3L3//CCL4//CSF3//IFNB1//IL11//IL20//IL24
hsa05323	Rheumatoid arthritis - Homo sapiens (human)	http://www.genome.jp/kegg-bin/show_pathway?hsa05323+6348+414062+3589+4314+7010	9.36683e-05	5	35	91	6756	0.0131604	4.02841	CCL3//CCL3L3//IL11//MMP3//TEK
hsa04630	Jak-STAT signaling pathway - Homo sapiens (human)	http://www.genome.jp/kegg-bin/show_pathway?hsa04630+1440+3456+3589+50604+11009	0.00114165	5	35	156	6756	0.106935	2.94247	CSF3//IFNB1//IL11//IL20//IL24
hsa04620	Toll-like receptor signaling pathway - Homo sapiens (human)	http://www.genome.jp/kegg-bin/show_pathway?hsa04620+6348+414062+6351+3456	0.00206201	4	35	106	6756	0.144856	2.68571	CCL3//CCL3L3//CCL4//IFNB1
hsa04151	PI3K-Akt signaling pathway - Homo sapiens (human)	http://www.genome.jp/kegg-bin/show_pathway?hsa04151+1440+2149+3456+5649+7010+7058	0.00794242	6	35	346	6756	0.446364	2.10005	CSF3//F2R//IFNB1//RELN//TEK//THBS2
hsa05132	Salmonella infection - Homo sapiens (human)	http://www.genome.jp/kegg-bin/show_pathway?hsa05132+6348+414062+6351	0.00971778	3	35	86	6756	0.455116	2.01243	CCL3//CCL3L3//CCL4
hsa05142	Chagas disease (American trypanosomiasis) - Homo sapiens (human)	http://www.genome.jp/kegg-bin/show_pathway?hsa05142+6348+414062+3456	0.0162311	3	35	104	6756	0.651565	1.78965	CCL3//CCL3L3//IFNB1
hsa04668	TNF signaling pathway - Homo sapiens (human)	http://www.genome.jp/kegg-bin/show_pathway?hsa04668+1906+4314+5743	0.0188354	3	35	110	6756	0.661593	1.72503	EDN1//MMP3//PTGS2
hsa05144	Malaria - Homo sapiens (human)	http://www.genome.jp/kegg-bin/show_pathway?hsa05144+1440+7058	0.0263336	2	35	49	6756	0.797125	1.57949	CSF3//THBS2
hsa04913	Ovarian steroidogenesis - Homo sapiens (human)	http://www.genome.jp/kegg-bin/show_pathway?hsa04913+283748+5743	0.0283675	2	35	51	6756	0.797125	1.54718	PLA2G4D//PTGS2
